# Supplementary material for: Correlation of ADIPOQ Gene Single Nucleotide Polymorphisms with Bone Strength Index in Middle-Aged and the Elderly of Guangxi Mulam Ethnic Group
Source: Int J Environ Res Public Health. 2021 Dec 10;18(24):13034. doi: 10.3390/ijerph182413034 (PMC8701406; doi:10.3390/ijerph182413034)
Supplement: Supplementary file 1 [file ijerph-18-13034-s001.zip]

Archive with 1 entries (1 files):
- ijerph-1445700-supplementary.pdf
